# Supplementary material for: A single-input binary counting module based on serine integrase site-specific recombination
Source: Nucleic Acids Res. 2019 Apr 8;47(9):4896–909. doi: 10.1093/nar/gkz245 (PMC6511857; doi:10.1093/nar/gkz245)
Supplement: Supplementary Data [file gkz245_supplemental_files.zip]

Archive with 3 entries (3 files):
- Supplementary Data.pdf
- Zhao_et_al_2019_matlab_code.zip
- Zhao_et_al_2019_plasmid_sequences_genbank.zip
